# Supplementary material for: APNet, an explainable sparse deep learning model to discover differentially active drivers of severe COVID-19
Source: Bioinformatics. 2025 Feb 8;41(3):btaf063. doi: 10.1093/bioinformatics/btaf063 (PMC11897427; doi:10.1093/bioinformatics/btaf063)
Supplement: btaf063_Supplementary_Data [file btaf063_supplementary_data.zip]

Archive with 3 entries (3 files):
- APNet_Supplementary_Material.pdf
- APNet_Supplementary_Note_Activity_vs_Expression.pdf
- Supplementary_figures.zip
